# Supplementary material for: A Simplified Physical Model for the Sensitivity–Pressure Relationship in Textile-Based Piezoresistive Sensors
Source: Sensors (Basel). 2026 May 13;26(10):3081. doi: 10.3390/s26103081 (PMC13210774; doi:10.3390/s26103081)
Supplement: Supplementary file 1 [file sensors-26-03081-s001.zip]

Archive with 1 entries (1 files):
- sensors-4274872-supplementary.pdf
